# Supplementary material for: The First Noncovalent-Bonded Supramolecular Frameworks of (Benzylthio)Acetic Acid with Proline Compounds, Isonicotinamide and Tryptamine
Source: Molecules. 2022 Nov 24;27(23):8203. doi: 10.3390/molecules27238203 (PMC9740739; doi:10.3390/molecules27238203)
Supplement: Supplementary file 1 [file molecules-27-08203-s001.zip]

Archive with 1 entries (1 files):
- molecules-2028994-supplementary.pdf
